# Supplementary material for: A Universal Biofilm Reactor Sensor for the Determination of Biochemical Oxygen Demand of Different Water Areas
Source: Molecules. 2022 Aug 8;27(15):5046. doi: 10.3390/molecules27155046 (PMC9370119; doi:10.3390/molecules27155046)
Supplement: Supplementary file 1 [file molecules-27-05046-s001.zip]

Archive with 1 entries (1 files):
- molecules-1815792-supplementary.pdf
